# Supplementary material for: Immune checkpoint inhibitors plus trastuzumab and chemotherapy for the treatment of advanced HER2-positive gastric and gastroesophageal junction cancers: a systematic review and meta-analysis
Source: Front Immunol. 2026 Jul 1;17:1832353. doi: 10.3389/fimmu.2026.1832353 (PMC13368713; doi:10.3389/fimmu.2026.1832353)
Supplement: Supplementary file 1 [file Table1.xlsx]

## Sheet: Sheet1
Table S1: Risk of Bias Assessment Table
Author	Study Design	Methods	D1	D2	D3	D4	D5	D6	D7	Overall
Janjigian YY, et al.	RCT/NCT03615326	ROB 2						-	-				Low risk
Zhang S, et al.	Retrospective	ROBINS											Some concerns
Xu M, et al.	Retrospective/ChiECRCT20220008	ROBINS											High risk
Liu Z, et al.	Retrospective	ROBINS
Deng T, et al.	Retrospective	ROBINS
Zhang L, et al.	Retrospective	ROBINS
ROB 2: ROBINS: D1, Randomisation process; D1, Risk of bias due to confounding; D2, Deviations from the intended interventions; D2, Risk of bias arising from measurement of the exposure; D3, Missing outcome data; D3, Risk of bias in selection of participants into the study; D4, Measurement of the outcome; D4, Risk of bias due to post-exposure interventions; D5, Selection of the reported result. D5…
